# Supplementary material for: New Series of Pyrazoles and Imidazo-Pyrazoles Targeting Different Cancer and Inflammation Pathways
Source: Molecules. 2021 Sep 22;26(19):5735. doi: 10.3390/molecules26195735 (PMC8510017; doi:10.3390/molecules26195735)
Supplement: Supplementary file 1 [file molecules-26-05735-s001.zip]

Archive with 1 entries (1 files):
- molecules-1393365-supplementary.pdf
